# Supplementary material for: How Soda Ingestion Facilitates the Distinction between a Killian–Jamieson Diverticulum and a Malignant Thyroid Nodule
Source: Diagnostics (Basel). 2023 Oct 5;13(19):3128. doi: 10.3390/diagnostics13193128 (PMC10572788; doi:10.3390/diagnostics13193128)
Supplement: Supplementary file 1 [file diagnostics-13-03128-s001.zip]

Archive with 2 entries (2 files):
- 20231001_Video S1.mp4
- 20231001_Video S2.mp4
